# Supplementary material for: Regulation of Angiogenesis Discriminates Tissue Resident MSCs from Effective and Defective Osteogenic Environments
Source: J Clin Med. 2020 May 28;9(6):1628. doi: 10.3390/jcm9061628 (PMC7355658; doi:10.3390/jcm9061628)
Supplement: Supplementary file 1 [file jcm-09-01628-s001.zip]

Archive with 13 entries (10 files):
- jcm-736513-supplementary/
- jcm-736513-supplementary/Supplementary table 3_NU_R2.docx
- __MACOSX/
- __MACOSX/jcm-736513-supplementary/
- __MACOSX/jcm-736513-supplementary/._Supplementary table 3_NU_R2.docx
- jcm-736513-supplementary/Supplementary table 2.docx
- __MACOSX/jcm-736513-supplementary/._Supplementary table 2.docx
- jcm-736513-supplementary/Suppl Figure 1. jpg.jpg
- __MACOSX/jcm-736513-supplementary/._Suppl Figure 1. jpg.jpg
- jcm-736513-supplementary/Suppl Figure 2E.docx
- __MACOSX/jcm-736513-supplementary/._Suppl Figure 2E.docx
- jcm-736513-supplementary/Supplementary table 1.docx
- __MACOSX/jcm-736513-supplementary/._Supplementary table 1.docx
